# Supplementary material for: ﻿Further investigation of Melocalamus (Poaceae, Bambusoideae) in China based on Skmer analysis and morphology
Source: PhytoKeys. 2025 Jul 2;259:177–98. doi: 10.3897/phytokeys.259.151683 (PMC12242230; doi:10.3897/phytokeys.259.151683)
Supplement: XML Treatment for Cephalostachyum elevatissimum [file phytokeys.259.151683-treatment1.xml]

<!DOCTYPE tp:taxon-treatment
  PUBLIC "-//TaxonX//DTD Taxonomic Treatment Publishing DTD v0 20100105//EN" "tax-treatment-NSO.dtd">
<tp:taxon-treatment xmlns:tp="http://www.plazi.org/taxpub"><tp:treatment-meta><kwd-group><label>Taxon classification</label><kwd>
                <named-content content-type="kingdom">Plantae</named-content>
              </kwd><kwd>
                <named-content content-type="order">Poales</named-content>
              </kwd><kwd>
                <named-content content-type="family">Poaceae</named-content>
              </kwd></kwd-group><mixed-citation publication-type="journal"><person-group><name><surname>Chen</surname><given-names>Yu-Jin</given-names></name><name><surname>Chen</surname><given-names>Mei</given-names></name><name><surname>Zhou</surname><given-names>Meng-Yuan</given-names></name><name><surname>Xu</surname><given-names>Zu-Chang</given-names></name><name><surname>Zhang</surname><given-names>Yu-Xiao</given-names></name><name><surname>Liu</surname><given-names>Jing-Xia</given-names></name><name><surname>Li</surname><given-names>De-Zhu</given-names></name></person-group><article-title>﻿Further investigation of <italic><tp:taxon-name><tp:taxon-name-part taxon-name-part-type="genus" reg="Melocalamus">Melocalamus</tp:taxon-name-part></tp:taxon-name></italic> (<tp:taxon-name><tp:taxon-name-part taxon-name-part-type="family">Poaceae</tp:taxon-name-part></tp:taxon-name>, <tp:taxon-name><tp:taxon-name-part taxon-name-part-type="subfamily">Bambusoideae</tp:taxon-name-part></tp:taxon-name>) in China based on Skmer analysis and morphology</article-title><source>PhytoKeys</source><day>02</day><month>07</month><year>2025</year><volume>259</volume><fpage>177</fpage><lpage>198</lpage><pub-id pub-id-type="doi">10.3897/phytokeys.259.151683</pub-id></mixed-citation></tp:treatment-meta><tp:nomenclature><label>﻿</label><tp:taxon-name>
              <object-id xmlns:xlink="http://www.w3.org/1999/xlink" content-type="arpha" xlink:type="simple">E5F2056E-8786-53C2-B0FF-827FC2E0471B</object-id>
              <tp:taxon-name-part taxon-name-part-type="genus" reg="Cephalostachyum">Cephalostachyum</tp:taxon-name-part>
              <tp:taxon-name-part taxon-name-part-type="species" reg="elevatissimum">elevatissimum</tp:taxon-name-part>
              <object-id xmlns:xlink="http://www.w3.org/1999/xlink" content-type="ipni" xlink:type="simple">urn:lsid:ipni.org:names:77364889-1</object-id>
            </tp:taxon-name><tp:taxon-authority>(Hsueh &amp; T.P. Yi) D.Z. Li, Y.X. Zhang &amp; Y.J. Chen</tp:taxon-authority><tp:taxon-status xmlns:xlink="http://www.w3.org/1999/xlink" xlink:type="simple">comb. nov.</tp:taxon-status><xref ref-type="fig" rid="F4">Fig. 4 Local names. Sang Rong, Ping Er. Chinese name. “西藏空竹” (xī zàng kōng zhú).</xref><tp:nomenclature-citation-list><tp:nomenclature-citation><tp:taxon-name>
                  <tp:taxon-name-part taxon-name-part-type="genus" reg="Melocalamus"/>
                  <tp:taxon-name-part taxon-name-part-type="species" reg="elevatissimus"/>
                </tp:taxon-name><comment>≡ <tp:taxon-name><tp:taxon-name-part taxon-name-part-type="genus" reg="Melocalamus">Melocalamus</tp:taxon-name-part><tp:taxon-name-part taxon-name-part-type="species" reg="elevatissimus">elevatissimus</tp:taxon-name-part></tp:taxon-name> Hsueh &amp; T.P. Yi, J. Bamboo Res. 2(1): 28, 1983. </comment></tp:nomenclature-citation></tp:nomenclature-citation-list></tp:nomenclature><tp:treatment-sec sec-type="material" id="SECID0ENPBG"><title>Type.</title><p>China • Xizang: Linzhi City, Motuo County, Beibeng Town, Deergong, alt. 940–2000 m, 15 Aug 1977, <italic>T.P. Yi 77183</italic> (holotype, SIFS!, without barcode).</p></tp:treatment-sec><tp:treatment-sec sec-type="description" id="SECID0EVPBG"><title>Description.</title><p>Perennial. Rhizomes pachymorph, short-necked. Culms apically scrambling, ca. 17 m long, 1.4–3 cm in diam.; internodes terete, glabrous, 40–90 (–120) cm long, wall 0.2–0.4 cm thick; nodes flat, glabrous; white powdery below the nodes; sheath scars prominent. Primary branch buds solitary, ovate-elliptical, compressed. Branches many, subequal or occasionally with a dominant branch replacing main culm. Culm leaves tardily deciduous, 24–38 cm × 8–12 cm, 2/5 to 1/2 as long as the internodes; sheaths leathery, long-triangle, with appressed light-yellow spiny hairs abaxially, margins glabrous, apex U-shaped and projecting upward sides, papery, with fimbriate grey-white long oral setae; auricles absent; ligules truncate, short, ca. 1 mm in length, margin extremely shortly ciliolate or subglabrous; blades linear-lanceolate, erect or reflexed, 5–30 cm × 1–1.9 cm. Foliage leaves 6–9 per ultimate branch; sheaths 8–16 cm long, abaxially glabrous, apex with fimbriate grey-white long oral setae, 4–11 mm long; margins with fringed cilia, 6–15 mm long; auricles absent; inner ligules truncate, dark-purple, ca. 1 mm in length; outer ligules present, truncated; blades oblong-lanceolate, 17–28 cm × 3–9 cm, with white pubescence abaxially, margins coarse, secondary veins 5–12 paired. Inflorescence and caryopsis unknown.</p><fig id="F4" position="float" orientation="portrait"><object-id xmlns:xlink="http://www.w3.org/1999/xlink" content-type="doi" xlink:type="simple">10.3897/phytokeys.259.151683.figure4</object-id><object-id xmlns:xlink="http://www.w3.org/1999/xlink" content-type="arpha" xlink:type="simple">407C7F14-274D-503F-A2BE-A53AE51D52D1</object-id><label>Figure 4.</label><caption><p><italic><tp:taxon-name><tp:taxon-name-part taxon-name-part-type="genus" reg="Cephalostachyum">Cephalostachyum</tp:taxon-name-part><tp:taxon-name-part taxon-name-part-type="species" reg="elevatissimum">elevatissimum</tp:taxon-name-part></tp:taxon-name></italic> (Hsueh &amp; T.P. Yi) D.Z. Li, Y.X. Zhang &amp; Y.J. Chen. <bold>A.</bold> Habitat; <bold>B, H.</bold> Branch complement; <bold>C.</bold> A complete internode with culm leaf sheath; <bold>D.</bold> Culm leaf sheath apex; <bold>E.</bold> Node and culm bud; <bold>F.</bold> Transection of main culm; <bold>G.</bold> Foliage leaf sheath.</p></caption><graphic xmlns:xlink="http://www.w3.org/1999/xlink" xlink:href="phytokeys-259-177_article-151683__-g004.jpg" position="float" orientation="portrait" xlink:type="simple" id="oo_1366368.jpg"><uri content-type="original_file" xlink:type="simple">https://binary.pensoft.net/fig/1366368</uri></graphic></fig></tp:treatment-sec><tp:treatment-sec sec-type="phenology" id="SECID0EARBG"><title>Phenology.</title><p>New shoots May to August.</p></tp:treatment-sec><tp:treatment-sec sec-type="material" id="SECID0EFRBG"><title>Additional specimens examined.</title><p>China • Xizang: Linzhi City, Motuo County, alt. 1995 m, 15 Jul 2021, <italic>Z.Y. Xiahou XHZY2021003</italic>; • ibid., <named-content xmlns:xlink="http://www.w3.org/1999/xlink" content-type="dwc:verbatimCoordinates" xlink:type="simple"><named-content content-type="geo-json" specific-use="{&#34;type&#34;:&#34;Point&#34;,&#34;coordinates&#34;:[94.995769,30.018638]}" id="NCID0EQRBG" xlink:type="simple">30°1'7.097"N, 94°59'44.77"E</named-content></named-content>, alt. 2061 m, 13 Jun 2023, <italic>P.F. Ma et al. BPG II 23141</italic>; • ibid.,<named-content xmlns:xlink="http://www.w3.org/1999/xlink" content-type="dwc:verbatimCoordinates" xlink:type="simple"><named-content content-type="geo-json" specific-use="{&#34;type&#34;:&#34;Point&#34;,&#34;coordinates&#34;:[95.484639,29.646875]}" id="NCID0E1RBG" xlink:type="simple"> 29°38'48.75"N, 95°29'4.70"E</named-content></named-content>, alt. 1903 m, 14 Jun 2023, <italic>P.F. Ma et al. BPG II 23148</italic>; • ibid., <named-content xmlns:xlink="http://www.w3.org/1999/xlink" content-type="dwc:verbatimCoordinates" xlink:type="simple"><named-content content-type="geo-json" specific-use="{&#34;type&#34;:&#34;Point&#34;,&#34;coordinates&#34;:[95.188042,29.243631]}" id="NCID0EESBG" xlink:type="simple">29°14'37.071"N, 95°11'16.95"E</named-content></named-content>, alt. 1302 m, 15 Jun 2023, <italic>P.F. Ma et al. BPG II 23159</italic>; • ibid., <named-content xmlns:xlink="http://www.w3.org/1999/xlink" content-type="dwc:verbatimCoordinates" xlink:type="simple"><named-content content-type="geo-json" specific-use="{&#34;type&#34;:&#34;Point&#34;,&#34;coordinates&#34;:[95.143489,29.180583]}" id="NCID0EOSBG" xlink:type="simple">29°10'50.10"N, 95°8'36.56"E</named-content></named-content>, alt. 1736 m, 15 Jun 2023, <italic>P.F. Ma et al. BPG II 23163</italic>; • Xigaze City, Yadong County, Xiayadong, alt. 1625 m, 16 Jul 2021, <italic>J.D. Ya et al. 21CS20510</italic>; • ibid., <named-content xmlns:xlink="http://www.w3.org/1999/xlink" content-type="dwc:verbatimCoordinates" xlink:type="simple"><named-content content-type="geo-json" specific-use="{&#34;type&#34;:&#34;Point&#34;,&#34;coordinates&#34;:[89.017469,27.234692]}" id="NCID0E1SBG" xlink:type="simple">27°14'4.89"N, 89°1'2.89"E</named-content></named-content>, alt. 1684 m, 6 Jun 2023, <italic>P.F. Ma et al.</italic>, <italic>BPG II 23019</italic>.</p></tp:treatment-sec><tp:treatment-sec sec-type="notes" id="SECID0EDTBG"><title>Note.</title><p><italic><tp:taxon-name><tp:taxon-name-part taxon-name-part-type="genus" reg="Melocalamus">Melocalamus</tp:taxon-name-part><tp:taxon-name-part taxon-name-part-type="species" reg="elevatissimus">elevatissimus</tp:taxon-name-part></tp:taxon-name></italic> was the first species of <italic><tp:taxon-name><tp:taxon-name-part taxon-name-part-type="genus" reg="Melocalamus">Melocalamus</tp:taxon-name-part></tp:taxon-name></italic> published in China (<xref ref-type="bibr" rid="B39">Yi 1983</xref>), which has a narrow distribution area in southern Xizang, confined to Motuo and Yadong, as well as the Yarlung Zangbo Grand Canyon National Nature Reserve, Xizang (<xref ref-type="bibr" rid="B38">Wu et al. 2022</xref>). <italic><tp:taxon-name><tp:taxon-name-part taxon-name-part-type="genus" reg="Cephalostachyum">Cephalostachyum</tp:taxon-name-part><tp:taxon-name-part taxon-name-part-type="species" reg="elevatissimum">elevatissimum</tp:taxon-name-part></tp:taxon-name></italic> does not overlap with the distribution area of other <italic><tp:taxon-name><tp:taxon-name-part taxon-name-part-type="genus" reg="Melocalamus">Melocalamus</tp:taxon-name-part></tp:taxon-name></italic> species (distributed in the Yunnan, Guangxi and Hainan Provinces of China, as well as Thailand, Myanmar, Vietnam and other Southeast Asian countries), but shares a common range with <italic><tp:taxon-name><tp:taxon-name-part taxon-name-part-type="genus" reg="Cephalostachyum">Cephalostachyum</tp:taxon-name-part></tp:taxon-name></italic> (Fig. <xref ref-type="fig" rid="F5">5</xref>). In addition, <italic><tp:taxon-name><tp:taxon-name-part taxon-name-part-type="genus" reg="Melocalamus">Melocalamus</tp:taxon-name-part></tp:taxon-name></italic> are predominantly found at altitudes ranging from 200 to 1300 m, while <italic><tp:taxon-name><tp:taxon-name-part taxon-name-part-type="genus" reg="Cephalostachyum">C.</tp:taxon-name-part><tp:taxon-name-part taxon-name-part-type="species" reg="elevatissimum">elevatissimum</tp:taxon-name-part></tp:taxon-name></italic> in Xizang mainly inhabits areas in higher altitudes (mainly 1300 to 2060 m).</p><fig id="F5" position="float" orientation="portrait"><object-id xmlns:xlink="http://www.w3.org/1999/xlink" content-type="doi" xlink:type="simple">10.3897/phytokeys.259.151683.figure5</object-id><object-id xmlns:xlink="http://www.w3.org/1999/xlink" content-type="arpha" xlink:type="simple">6B2CC91C-2C47-56FB-BD3C-55E15E4184FA</object-id><label>Figure 5.</label><caption><p>Geographical distribution variations of <italic><tp:taxon-name><tp:taxon-name-part taxon-name-part-type="genus" reg="Cephalostachyum">Cephalostachyum</tp:taxon-name-part><tp:taxon-name-part taxon-name-part-type="species" reg="elevatissimum">elevatissimum</tp:taxon-name-part></tp:taxon-name></italic> (blue dots), other species of <italic><tp:taxon-name><tp:taxon-name-part taxon-name-part-type="genus" reg="Cephalostachyum">Cephalostachyum</tp:taxon-name-part></tp:taxon-name></italic> (red dots) and species of <italic><tp:taxon-name><tp:taxon-name-part taxon-name-part-type="genus" reg="Melocalamus">Melocalamus</tp:taxon-name-part></tp:taxon-name></italic> (black dots).</p></caption><graphic xmlns:xlink="http://www.w3.org/1999/xlink" xlink:href="phytokeys-259-177_article-151683__-g005.jpg" position="float" orientation="portrait" xlink:type="simple" id="oo_1366369.jpg"><uri content-type="original_file" xlink:type="simple">https://binary.pensoft.net/fig/1366369</uri></graphic></fig></tp:treatment-sec><ref-list><ref id="B39"><mixed-citation xmlns:xlink="http://www.w3.org/1999/xlink" xlink:type="simple"><person-group><name name-style="western"><surname>Yi</surname><given-names>TP</given-names></name></person-group> (<year>1983</year>) <article-title>New taxa of <tp:taxon-name><tp:taxon-name-part taxon-name-part-type="family">Bamboosoideae</tp:taxon-name-part></tp:taxon-name> from Xizang (Tebit), China.</article-title><source>Journal of bamboo research</source><volume>2</volume>(<issue>1</issue>): <fpage>28</fpage>–<lpage>46</lpage>.</mixed-citation></ref><ref id="B38"><mixed-citation xmlns:xlink="http://www.w3.org/1999/xlink" xlink:type="simple"><person-group><name name-style="western"><surname>Wu</surname><given-names>PP</given-names></name><name name-style="western"><surname>Wang</surname><given-names>Z</given-names></name><name name-style="western"><surname>Jia</surname><given-names>NX</given-names></name><name name-style="western"><surname>Dong</surname><given-names>SQ</given-names></name><name name-style="western"><surname>Qu</surname><given-names>XY</given-names></name><name name-style="western"><surname>Qiao</surname><given-names>XG</given-names></name><name name-style="western"><surname>Liu</surname><given-names>CC</given-names></name><name name-style="western"><surname>Guo</surname><given-names>K</given-names></name></person-group> (<year>2022</year>) <article-title>Vegetation classification and distribution patterns in the south slope of Yarlung Zangbo Grand Canyon National Nature Reserve, Eastern Himalayas.</article-title><source>Plants</source><volume>11</volume>(<issue>9</issue>): <fpage>1194</fpage>. <ext-link xlink:href="10.3390/plants11091194" ext-link-type="doi" xlink:type="simple">https://doi.org/10.3390/plants11091194</ext-link></mixed-citation></ref></ref-list></tp:taxon-treatment>
