# Supplementary material for: ﻿Further investigation of Melocalamus (Poaceae, Bambusoideae) in China based on Skmer analysis and morphology
Source: PhytoKeys. 2025 Jul 2;259:177–98. doi: 10.3897/phytokeys.259.151683 (PMC12242230; doi:10.3897/phytokeys.259.151683)
Supplement: XML Treatment for Melocalamus orenudus [file phytokeys.259.151683-treatment2.xml]

<!DOCTYPE tp:taxon-treatment
  PUBLIC "-//TaxonX//DTD Taxonomic Treatment Publishing DTD v0 20100105//EN" "tax-treatment-NSO.dtd">
<tp:taxon-treatment xmlns:tp="http://www.plazi.org/taxpub"><tp:treatment-meta><kwd-group><label>Taxon classification</label><kwd>
                <named-content content-type="kingdom">Plantae</named-content>
              </kwd><kwd>
                <named-content content-type="order">Poales</named-content>
              </kwd><kwd>
                <named-content content-type="family">Poaceae</named-content>
              </kwd></kwd-group><mixed-citation publication-type="journal"><person-group><name><surname>Chen</surname><given-names>Yu-Jin</given-names></name><name><surname>Chen</surname><given-names>Mei</given-names></name><name><surname>Zhou</surname><given-names>Meng-Yuan</given-names></name><name><surname>Xu</surname><given-names>Zu-Chang</given-names></name><name><surname>Zhang</surname><given-names>Yu-Xiao</given-names></name><name><surname>Liu</surname><given-names>Jing-Xia</given-names></name><name><surname>Li</surname><given-names>De-Zhu</given-names></name></person-group><article-title>﻿Further investigation of <italic><tp:taxon-name><tp:taxon-name-part taxon-name-part-type="genus" reg="Melocalamus">Melocalamus</tp:taxon-name-part></tp:taxon-name></italic> (<tp:taxon-name><tp:taxon-name-part taxon-name-part-type="family">Poaceae</tp:taxon-name-part></tp:taxon-name>, <tp:taxon-name><tp:taxon-name-part taxon-name-part-type="subfamily">Bambusoideae</tp:taxon-name-part></tp:taxon-name>) in China based on Skmer analysis and morphology</article-title><source>PhytoKeys</source><day>02</day><month>07</month><year>2025</year><volume>259</volume><fpage>177</fpage><lpage>198</lpage><pub-id pub-id-type="doi">10.3897/phytokeys.259.151683</pub-id></mixed-citation></tp:treatment-meta><tp:nomenclature><label>﻿</label><tp:taxon-name>
              <object-id xmlns:xlink="http://www.w3.org/1999/xlink" content-type="arpha" xlink:type="simple">8FE7C3C5-4121-57B3-8BE4-BBE766C3E81B</object-id>
              <tp:taxon-name-part taxon-name-part-type="genus" reg="Melocalamus">Melocalamus</tp:taxon-name-part>
              <tp:taxon-name-part taxon-name-part-type="species" reg="orenudus">orenudus</tp:taxon-name-part>
            </tp:taxon-name><tp:taxon-authority>(McClure) D.Z. Li &amp; J.X. Liu.</tp:taxon-authority><xref ref-type="fig" rid="F6">Fig. 6 Chinese name. “无耳梨籐竹” (wú ěr lí téng zhú).</xref><tp:nomenclature-citation-list><tp:nomenclature-citation><tp:taxon-name>
                  <tp:taxon-name-part taxon-name-part-type="genus" reg="Melocalamus">Melocalamus</tp:taxon-name-part>
                  <tp:taxon-name-part taxon-name-part-type="species" reg="orenudus">orenudus</tp:taxon-name-part>
                </tp:taxon-name><comment>(McClure) D.Z. Li &amp; J.X. Liu, Plant Divers. 45: 137, 2023.</comment></tp:nomenclature-citation><tp:nomenclature-citation><tp:taxon-name>
                  <tp:taxon-name-part taxon-name-part-type="genus" reg="Dinochloa"/>
                  <tp:taxon-name-part taxon-name-part-type="species" reg="orenuda"/>
                </tp:taxon-name><comment>≡ <tp:taxon-name><tp:taxon-name-part taxon-name-part-type="genus" reg="Dinochloa">Dinochloa</tp:taxon-name-part><tp:taxon-name-part taxon-name-part-type="species" reg="orenuda">orenuda</tp:taxon-name-part></tp:taxon-name> McClure, Lingnan Univ. Sci. Bull. 9: 18, 1940. </comment></tp:nomenclature-citation><tp:nomenclature-citation><tp:taxon-name>
                  <tp:taxon-name-part taxon-name-part-type="genus" reg="Melocalamus"/>
                  <tp:taxon-name-part taxon-name-part-type="species" reg="utilis"/>
                </tp:taxon-name><comment>= <tp:taxon-name><tp:taxon-name-part taxon-name-part-type="genus" reg="Melocalamus">Melocalamus</tp:taxon-name-part><tp:taxon-name-part taxon-name-part-type="species" reg="utilis">utilis</tp:taxon-name-part></tp:taxon-name> (McClure) D.Z. Li &amp; J.X. Liu, Plant Divers. 45: 138, 2023, syn. nov. ≡ <tp:taxon-name><tp:taxon-name-part taxon-name-part-type="genus" reg="Dinochloa">Dinochloa</tp:taxon-name-part><tp:taxon-name-part taxon-name-part-type="species" reg="utilis">utilis</tp:taxon-name-part></tp:taxon-name> McClure Lingnan Univ. Sci. Bull. 9: 20, 1940. </comment></tp:nomenclature-citation></tp:nomenclature-citation-list></tp:nomenclature><tp:treatment-sec sec-type="material" id="SECID0ETZBG"><title>Type.</title><p>China • Hainan: Lingshui County, Chim Shan, Fan Maan Ts’uen and vicinity, 3–20 May 1932, <italic>H. Fung 20230</italic> (holotype, US!, Catalogue No.: 2802829, Barcode: 00065462); • Ledong County, Jianfengling National Nature Reserve, <named-content xmlns:xlink="http://www.w3.org/1999/xlink" content-type="dwc:verbatimCoordinates" xlink:type="simple"><named-content content-type="geo-json" specific-use="{&#34;type&#34;:&#34;Point&#34;,&#34;coordinates&#34;:[108.868344,18.705842]}" id="NCID0E5ZBG" xlink:type="simple">18°42'21.03"N, 108°52'6.04"E</named-content></named-content>, alt. 826 m, 02 Nov 2023, <italic>M.Y. Zhou, J.X. Liu &amp; Z.C. Xu BPG II 23238</italic> (epitype designated here, <named-content xmlns:xlink="http://www.w3.org/1999/xlink" content-type="dwc:institutional_code" xlink:title="Herbarium of Kunming Institute of Botany, Chinese Academy of Sciences" xlink:href="http://grbio.org/institution/kunming-institute-botany-chinese-academy-sciences" xlink:type="simple">KUN</named-content>!).</p><p>China • Hainan, Ling Shui District, Chim Shan, Fan Maan Ts’uen and vicinity, 4–20 May 1932, <italic>McClure 20136</italic> (holotype, US!, Catalogue No.: 2802831, Barcode: 00065464; isotype, US!, Catalogue No.: 2767635, Barcode: 00036336; No.: 2767636, Barcode: 00036337).</p></tp:treatment-sec><tp:treatment-sec sec-type="description" id="SECID0EO1BG"><title>Description.</title><p>Perennial. Rhizomes pachymorph, short-necked. Culms slender, 10–20 m long, 2–5 cm in diam., wall ca. 0.5 cm thick; internodes initially with white pubescence, 30–60 cm long; nodes prominent; sheath scars with a ring of white-yellow tomenta above and below. Branches several to many, with one dominant branch sometimes replacing main culm. Culm leaves shorter than internode; sheaths leathery, with white spiny hairs and powder abaxially, apex slightly concave; auricles narrow, extending upwards or absent; oral setae absent; ligules 1–2 mm in length, denticulate; blades lanceolate, round/cordate at the base, recurved. Foliage leaves 7–15 per ultimate branch; sheaths glabrous, tender sheaths are covered with easily deciduous short pubescence and white powder; auricles narrow or absent; ligules entire, ca. 1 mm in length; blades length 13–21 cm × width 3–4.5 cm, with white pubescence abaxially; margins coarse.</p><p>Flowering branches lateral or terminal; internodes 1–15 cm long, with white pubescence. Pseudospikelets lanceolate, top and edge purple, bottom yellow-green, 1–1.2 cm long, several to many clustered on nodes, glomerate, mixed with some small sterile and hay bracts; 3 florets in each psedospikelet with the top one sterile, fertile ones sessile. Glumes 2–3, ovate, 2–5 mm long, 2–3 mm wide, margins smooth. Fertile lemma lanceolate, thick membranous, glabrous, yellow, with top and edge purple, ca. 6–12 mm long. Palea nearly equal as lemma in size, lanceolate, membranous, navicular, 2 keels, margins with white cilia, yellow, with top and edge purple. Lodicules 3, 2 equal-sized, ca. length 2.7 mm × width 1.3 mm, one smaller, ca. length 2 mm × width 1 mm, bottom transparent with top light-purple, margins with long cilia. Stamen 6, distinct, anthers purple-red, sometimes yellow, 5–6 mm long, filament white. Ovary ovate-lanceolate, yellow-green; style 1, stigmas 3, plumose, white. Caryopsis unknown.</p><fig id="F6" position="float" orientation="portrait"><object-id xmlns:xlink="http://www.w3.org/1999/xlink" content-type="doi" xlink:type="simple">10.3897/phytokeys.259.151683.figure6</object-id><object-id xmlns:xlink="http://www.w3.org/1999/xlink" content-type="arpha" xlink:type="simple">FC181288-958C-56FF-9EB7-4D0CAD96C381</object-id><label>Figure 6.</label><caption><p><italic><tp:taxon-name><tp:taxon-name-part taxon-name-part-type="genus" reg="Melocalamus">Melocalamus</tp:taxon-name-part><tp:taxon-name-part taxon-name-part-type="species" reg="orenudus">orenudus</tp:taxon-name-part></tp:taxon-name></italic> (McClure) D.Z. Li &amp; J.X. Liu. <bold>A.</bold> New shoot, showing sheath auricle and ligule; <bold>B.</bold> Foliage leaves, showing foliage leaf sheaths; <bold>C.</bold> Habitat; <bold>D.</bold> Culms with culm leaf sheaths, branch complement and node with bud; <bold>E, F, H.</bold> Inflorescence and pseudospikelets; <bold>G.</bold> Stamens (s), lemma (le), palea (p), ovary (o), three lodicules (lo) and two glumes (g).</p></caption><graphic xmlns:xlink="http://www.w3.org/1999/xlink" xlink:href="phytokeys-259-177_article-151683__-g006.jpg" position="float" orientation="portrait" xlink:type="simple" id="oo_1366370.jpg"><uri content-type="original_file" xlink:type="simple">https://binary.pensoft.net/fig/1366370</uri></graphic></fig></tp:treatment-sec><tp:treatment-sec sec-type="phenology" id="SECID0EY2BG"><title>Phenology.</title><p>New shoots May to July.</p></tp:treatment-sec><tp:treatment-sec sec-type="Additional specimen examined" id="SECID0E42BG"><title>Additional specimen examined.</title><p>China • Hainan: Baoting County, Ganzhaling Nature Reserve, 22 Aug 2018, <italic>J.X. Liu &amp; Z.C. Xu Liujx18063</italic>; • Baoting County, Nangai 2 Road, <named-content xmlns:xlink="http://www.w3.org/1999/xlink" content-type="dwc:verbatimCoordinates" xlink:type="simple"><named-content content-type="geo-json" specific-use="{&#34;type&#34;:&#34;Point&#34;,&#34;coordinates&#34;:[109.526231,18.546467]}" id="NCID0EI3BG" xlink:type="simple">18°32'47.28"N, 109°31'34.43"E</named-content></named-content>, alt. 354 m, 01 Nov 2023, <italic>M.Y. Zhou, J.X. Liu &amp; Z.C. Xu BPG II 23232</italic>; • ibid., <named-content xmlns:xlink="http://www.w3.org/1999/xlink" content-type="dwc:verbatimCoordinates" xlink:type="simple"><named-content content-type="geo-json" specific-use="{&#34;type&#34;:&#34;Point&#34;,&#34;coordinates&#34;:[109.563544,18.551392]}" id="NCID0ES3BG" xlink:type="simple">18°33'5.01"N, 109°33'48.76"E</named-content></named-content>, alt. 238 m, 01 Nov 2023, <italic>M.Y. Zhou, J.X. Liu &amp; Z.C. Xu BPG II 23234</italic>; • Changjiang County, Bawangling National Nature Reserve, <named-content xmlns:xlink="http://www.w3.org/1999/xlink" content-type="dwc:verbatimCoordinates" xlink:type="simple"><named-content content-type="geo-json" specific-use="{&#34;type&#34;:&#34;Point&#34;,&#34;coordinates&#34;:[109.110347,19.120289]}" id="NCID0E33BG" xlink:type="simple">19°7'13.04"N, 109°6'37.25"E</named-content></named-content>, alt. 388 m, 03 Nov 2023, <italic>M.Y. Zhou, J.X. Liu &amp; Z.C. Xu BPG II 23244</italic>; • Lai area, Hung Mo Shan and vicinity, 16 May 1929, <italic>Tsang, Tang &amp; Fung, 17725</italic> (SYS!); • Lingshui County, Chim Shan, Fan Maan Ts’uen and vicinity, 4–20 May 1932, <italic>F.A. McClure 20087</italic> (SYS!); • Lingshui County, Diaoluo Mountain National Nature Reserve, <named-content xmlns:xlink="http://www.w3.org/1999/xlink" content-type="dwc:verbatimCoordinates" xlink:type="simple"><named-content content-type="geo-json" specific-use="{&#34;type&#34;:&#34;Point&#34;,&#34;coordinates&#34;:[109.878800,18.689200]}" id="NCID0EK4BG" xlink:type="simple">18°41'21.12"N, 109°52'43.68"E</named-content></named-content>, alt. 612 m, 10 Jul 2017, <italic>M.Y. Zhou et al. zmy034</italic>; • ibid., 24 Aug 2018, <italic>J.X. Liu &amp; Z.C. Xu Liujx18076</italic>; • ibid., <named-content xmlns:xlink="http://www.w3.org/1999/xlink" content-type="dwc:verbatimCoordinates" xlink:type="simple"><named-content content-type="geo-json" specific-use="{&#34;type&#34;:&#34;Point&#34;,&#34;coordinates&#34;:[109.836217,18.700689]}" id="NCID0EW4BG" xlink:type="simple">18°42'2.48"N, 109°50'10.38"E</named-content></named-content>, alt. 511 m, 31 Oct 2023, <italic>M.Y. Zhou, J.X. Liu &amp; Z.C. Xu BPG II 23221</italic>; • ibid., <named-content xmlns:xlink="http://www.w3.org/1999/xlink" content-type="dwc:verbatimCoordinates" xlink:type="simple"><named-content content-type="geo-json" specific-use="{&#34;type&#34;:&#34;Point&#34;,&#34;coordinates&#34;:[109.902986,18.668981]}" id="NCID0EA5BG" xlink:type="simple">18°40'8.33"N, 109°54'10.75"E</named-content></named-content>, alt. 236 m, 31 Oct 2023, <italic>M.Y. Zhou, J.X. Liu &amp; Z.C. Xu BPG II 23223</italic>; • Ledong County, Jianfengling National Nature Reserve, <named-content xmlns:xlink="http://www.w3.org/1999/xlink" content-type="dwc:verbatimCoordinates" xlink:type="simple"><named-content content-type="geo-json" specific-use="{&#34;type&#34;:&#34;Point&#34;,&#34;coordinates&#34;:[108.831753,18.720858]}" id="NCID0EK5BG" xlink:type="simple">18°43'15.09"N, 108°49'54.31"E</named-content></named-content>, alt. 535 m, 02 Nov 2023, M.Y. <italic>Zhou, J.X. Liu &amp; Z.C. Xu BPG II 23243</italic>; • ibid., <named-content xmlns:xlink="http://www.w3.org/1999/xlink" content-type="dwc:verbatimCoordinates" xlink:type="simple"><named-content content-type="geo-json" specific-use="{&#34;type&#34;:&#34;Point&#34;,&#34;coordinates&#34;:[108.868342,18.705839]}" id="NCID0EU5BG" xlink:type="simple">18°42'21.02"N, 108°52'6.03"E</named-content></named-content>, alt. 826 m, 02 Nov 2023, <italic>M.Y. Zhou, J.X. Liu &amp; Z.C. Xu BPG II 23238</italic>; ibid., <named-content xmlns:xlink="http://www.w3.org/1999/xlink" content-type="dwc:verbatimCoordinates" xlink:type="simple"><named-content content-type="geo-json" specific-use="{&#34;type&#34;:&#34;Point&#34;,&#34;coordinates&#34;:[8.864464,118.700117]}" id="NCID0E55BG" xlink:type="simple">118°42'0.42"N, 08°51'52.07"E</named-content></named-content>, alt. 753 m, 19 Jun 2024, <italic>M.Y. Zhou, J.X. Liu &amp; Y.J. Chen CYJ2024029</italic> (with fl.); • ibid., <named-content xmlns:xlink="http://www.w3.org/1999/xlink" content-type="dwc:verbatimCoordinates" xlink:type="simple"><named-content content-type="geo-json" specific-use="{&#34;type&#34;:&#34;Point&#34;,&#34;coordinates&#34;:[108.879553,18.682669]}" id="NCID0EI6BG" xlink:type="simple">18°40'57.61"N, 108°52'46.39"E</named-content></named-content>, alt. 640 m, 19 Jun 2024, <italic>M.Y. Zhou, J.X. Liu &amp; Y.J. Chen CYJ2024032</italic> (with fl.); • ibid., <named-content xmlns:xlink="http://www.w3.org/1999/xlink" content-type="dwc:verbatimCoordinates" xlink:type="simple"><named-content content-type="geo-json" specific-use="{&#34;type&#34;:&#34;Point&#34;,&#34;coordinates&#34;:[108.834233,18.722819]}" id="NCID0ES6BG" xlink:type="simple">18°43'22.15"N, 108°50'3.24"E</named-content></named-content>, alt. 633 m, 21 Aug 2024, <italic>M.Y. Zhou, J.X. Liu &amp; Y.J. Chen CYJ2024052</italic>; • Qiongzhong County, Shipo Village, <named-content xmlns:xlink="http://www.w3.org/1999/xlink" content-type="dwc:verbatimCoordinates" xlink:type="simple"><named-content content-type="geo-json" specific-use="{&#34;type&#34;:&#34;Point&#34;,&#34;coordinates&#34;:[109.764514,18.866658]}" id="NCID0E36BG" xlink:type="simple">18°51'59.97"N, 109°45'52.25"E</named-content></named-content>, alt. 316 m, 4 Nov 2023, <italic>M.Y. Zhou, J.X. Liu &amp; Z.C. Xu BPG II 23259</italic>; • Sanya City, Tianya District, Ming Shan, 26 Aug 2018, <italic>J.X. Liu &amp; Z.C. Xu Liujx18079</italic>, <italic>Liujx18081</italic>; • Sanya City, Tianya District, Ya Lin, 27 Aug 2018, <italic>J.X. Liu &amp; Z.C. Xu Liujx18084</italic>, <italic>Liujx18088</italic>.</p></tp:treatment-sec><tp:treatment-sec sec-type="notes" id="SECID0EMAAI"><title>Note.</title><p><italic><tp:taxon-name><tp:taxon-name-part taxon-name-part-type="genus" reg="Melocalamus">Melocalamus</tp:taxon-name-part><tp:taxon-name-part taxon-name-part-type="species" reg="utilis">utilis</tp:taxon-name-part></tp:taxon-name></italic> and <italic><tp:taxon-name><tp:taxon-name-part taxon-name-part-type="genus" reg="Melocalamus">M.</tp:taxon-name-part><tp:taxon-name-part taxon-name-part-type="species" reg="orenudus">orenudus</tp:taxon-name-part></tp:taxon-name></italic> were initially described as independent species of <italic><tp:taxon-name><tp:taxon-name-part taxon-name-part-type="genus" reg="Dinochloa">Dinochloa</tp:taxon-name-part></tp:taxon-name></italic> by <xref ref-type="bibr" rid="B23">McClure (1940)</xref>. Based on molecular phylogeny, <xref ref-type="bibr" rid="B19">Liu et al. (2023)</xref> transferred them into <italic><tp:taxon-name><tp:taxon-name-part taxon-name-part-type="genus" reg="Melocalamus">Melocalamus</tp:taxon-name-part></tp:taxon-name></italic>. Phylogenetically, one sampled individual of <italic><tp:taxon-name><tp:taxon-name-part taxon-name-part-type="genus" reg="Melocalamus">M.</tp:taxon-name-part><tp:taxon-name-part taxon-name-part-type="species" reg="utilis">utilis</tp:taxon-name-part></tp:taxon-name></italic> mixed into one clade which made <italic><tp:taxon-name><tp:taxon-name-part taxon-name-part-type="genus" reg="Melocalamus">M.</tp:taxon-name-part><tp:taxon-name-part taxon-name-part-type="species" reg="orenudus">orenudus</tp:taxon-name-part></tp:taxon-name></italic> paraphyletic in dd-RAD tree (<xref ref-type="bibr" rid="B19">Liu et al. 2023</xref>). We sampled more individuals in the Skmer analysis and resulted in a similar topology. <italic><tp:taxon-name><tp:taxon-name-part taxon-name-part-type="genus" reg="Melocalamus">Melocalamus</tp:taxon-name-part><tp:taxon-name-part taxon-name-part-type="species" reg="utilis">utilis</tp:taxon-name-part></tp:taxon-name></italic> and <italic><tp:taxon-name><tp:taxon-name-part taxon-name-part-type="genus" reg="Melocalamus">M.</tp:taxon-name-part><tp:taxon-name-part taxon-name-part-type="species" reg="orenudus">orenudus</tp:taxon-name-part></tp:taxon-name></italic> exhibit high morphological similarity. Furthermore, these two species occupy overlapping distribution ranges, with type specimens collected from the similar location as “Lingshui Dist., Chim Shan, Fan Maan Ts’uen”, in Hainan Province (the type locality now belongs to Sandao Zhen of Baoting County, Fanna Village to Shougong Jianlin). Based on morphological and genetic evidence, as well as geographical distribution data, we conclude that <italic><tp:taxon-name><tp:taxon-name-part taxon-name-part-type="genus" reg="Melocalamus">M.</tp:taxon-name-part><tp:taxon-name-part taxon-name-part-type="species" reg="utilis">utilis</tp:taxon-name-part></tp:taxon-name></italic> and <italic><tp:taxon-name><tp:taxon-name-part taxon-name-part-type="genus" reg="Melocalamus">M.</tp:taxon-name-part><tp:taxon-name-part taxon-name-part-type="species" reg="orenudus">orenudus</tp:taxon-name-part></tp:taxon-name></italic> are conspecific. Since both names were simultaneously published by the same author in the original work and no explicit choice of priority was made (<xref ref-type="bibr" rid="B23">McClure 1940</xref>), we propose to treat <italic><tp:taxon-name><tp:taxon-name-part taxon-name-part-type="genus" reg="Melocalamus">M.</tp:taxon-name-part><tp:taxon-name-part taxon-name-part-type="species" reg="utilis">utilis</tp:taxon-name-part></tp:taxon-name></italic> as a synonym of <italic><tp:taxon-name><tp:taxon-name-part taxon-name-part-type="genus" reg="Melocalamus">M.</tp:taxon-name-part><tp:taxon-name-part taxon-name-part-type="species" reg="orenudus">orenudus</tp:taxon-name-part></tp:taxon-name></italic> following the International Code of Nomenclature (ICN) (<xref ref-type="bibr" rid="B36">Turland et al. 2025</xref>).</p><p>In October 2023, we collected a few flowering individuals of <italic><tp:taxon-name><tp:taxon-name-part taxon-name-part-type="genus" reg="Melocalamus">M.</tp:taxon-name-part><tp:taxon-name-part taxon-name-part-type="species" reg="orenudus">orenudus</tp:taxon-name-part></tp:taxon-name></italic> in Jianfengling National Nature Reserve, Hainan. We conducted follow-up investigations in this area in June and August 2024, respectively. In total, we found two clumps of <italic><tp:taxon-name><tp:taxon-name-part taxon-name-part-type="genus" reg="Melocalamus">M.</tp:taxon-name-part><tp:taxon-name-part taxon-name-part-type="species" reg="orenudus">orenudus</tp:taxon-name-part></tp:taxon-name></italic> in the flowering stage that were relatively close to each other and collected three flower-bearing specimens (<italic>BPG II 23238</italic>, <italic>CYJ2024029</italic> and <italic>CYJ2024032</italic>). The descriptions of inflorescence are mainly based on the specimen <italic>BPG II 23238</italic>, which provided the epitype (designated here) of the species.</p></tp:treatment-sec><ref-list><ref id="B23"><mixed-citation xmlns:xlink="http://www.w3.org/1999/xlink" xlink:type="simple"><person-group><name name-style="western"><surname>McClure</surname><given-names>FA</given-names></name></person-group> (<year>1940</year>) <article-title>New genera and species of <tp:taxon-name><tp:taxon-name-part taxon-name-part-type="family">Bambusaceae</tp:taxon-name-part></tp:taxon-name> from eastern Asia.</article-title><source>Lingnan University Science Bulletin</source><volume>9</volume>: <fpage>18</fpage>–<lpage>20</lpage>.</mixed-citation></ref><ref id="B19"><mixed-citation xmlns:xlink="http://www.w3.org/1999/xlink" xlink:type="simple"><person-group><name name-style="western"><surname>Liu</surname><given-names>JX</given-names></name><name name-style="western"><surname>Xu</surname><given-names>ZC</given-names></name><name name-style="western"><surname>Zhang</surname><given-names>YX</given-names></name><name name-style="western"><surname>Zhou</surname><given-names>MY</given-names></name><name name-style="western"><surname>Li</surname><given-names>DZ</given-names></name></person-group> (<year>2023</year>) <article-title>The identity of <italic><tp:taxon-name><tp:taxon-name-part taxon-name-part-type="genus">Dinochloa</tp:taxon-name-part></tp:taxon-name></italic> species and enumeration of <italic><tp:taxon-name><tp:taxon-name-part taxon-name-part-type="genus">Melocalamus</tp:taxon-name-part></tp:taxon-name></italic> (<tp:taxon-name><tp:taxon-name-part taxon-name-part-type="family">Poaceae</tp:taxon-name-part></tp:taxon-name>: <tp:taxon-name><tp:taxon-name-part taxon-name-part-type="subfamily">Bambusoideae</tp:taxon-name-part></tp:taxon-name>) in China.</article-title><source>Plant Diversity</source><volume>45</volume>(<issue>2</issue>): <fpage>133</fpage>–<lpage>146</lpage>. <ext-link xlink:href="10.1016/j.pld.2022.07.001" ext-link-type="doi" xlink:type="simple">https://doi.org/10.1016/j.pld.2022.07.001</ext-link></mixed-citation></ref><ref id="B36"><mixed-citation xmlns:xlink="http://www.w3.org/1999/xlink" xlink:type="simple"><person-group><name name-style="western"><surname>Turland</surname><given-names>NJ</given-names></name><name name-style="western"><surname>Wiersema</surname><given-names>JH</given-names></name><name name-style="western"><surname>Barrie</surname><given-names>FR</given-names></name><name name-style="western"><surname>Gandhi</surname><given-names>KN</given-names></name><name name-style="western"><surname>Gravendyck</surname><given-names>J</given-names></name><name name-style="western"><surname>Greuter</surname><given-names>W</given-names></name><name name-style="western"><surname>Hawksworth</surname><given-names>DL</given-names></name><name name-style="western"><surname>Herendeen</surname><given-names>PS</given-names></name><name name-style="western"><surname>Klopper</surname><given-names>RR</given-names></name><name name-style="western"><surname>Knapp</surname><given-names>S</given-names></name><name name-style="western"><surname>Kusber</surname><given-names>WH</given-names></name><name name-style="western"><surname>Li</surname><given-names>DZ</given-names></name><name name-style="western"><surname>May</surname><given-names>TW</given-names></name><name name-style="western"><surname>Monro</surname><given-names>AM</given-names></name><name name-style="western"><surname>Prado</surname><given-names>J</given-names></name><name name-style="western"><surname>Price</surname><given-names>MJ</given-names></name><name name-style="western"><surname>Smith</surname><given-names>GF</given-names></name><name name-style="western"><surname>Zamora Señoret</surname><given-names>JC</given-names></name></person-group> (<year>2025</year>) International Code of Nomenclature for algae, fungi, and plants (Madrid Code). Regnum Vegetabile 162. The University of Chicago Press, Chicago and London.</mixed-citation></ref></ref-list></tp:taxon-treatment>
