# Supplementary material for: ﻿Further investigation of Melocalamus (Poaceae, Bambusoideae) in China based on Skmer analysis and morphology
Source: PhytoKeys. 2025 Jul 2;259:177–98. doi: 10.3897/phytokeys.259.151683 (PMC12242230; doi:10.3897/phytokeys.259.151683)
Supplement: XML Treatment for Neomicrocalamus prainii [file phytokeys.259.151683-treatment3.xml]

<!DOCTYPE tp:taxon-treatment
  PUBLIC "-//TaxonX//DTD Taxonomic Treatment Publishing DTD v0 20100105//EN" "tax-treatment-NSO.dtd">
<tp:taxon-treatment xmlns:tp="http://www.plazi.org/taxpub"><tp:treatment-meta><kwd-group><label>Taxon classification</label><kwd>
                <named-content content-type="kingdom">Plantae</named-content>
              </kwd><kwd>
                <named-content content-type="order">Poales</named-content>
              </kwd><kwd>
                <named-content content-type="family">Poaceae</named-content>
              </kwd></kwd-group><mixed-citation publication-type="journal"><person-group><name><surname>Chen</surname><given-names>Yu-Jin</given-names></name><name><surname>Chen</surname><given-names>Mei</given-names></name><name><surname>Zhou</surname><given-names>Meng-Yuan</given-names></name><name><surname>Xu</surname><given-names>Zu-Chang</given-names></name><name><surname>Zhang</surname><given-names>Yu-Xiao</given-names></name><name><surname>Liu</surname><given-names>Jing-Xia</given-names></name><name><surname>Li</surname><given-names>De-Zhu</given-names></name></person-group><article-title>﻿Further investigation of <italic><tp:taxon-name><tp:taxon-name-part taxon-name-part-type="genus" reg="Melocalamus">Melocalamus</tp:taxon-name-part></tp:taxon-name></italic> (<tp:taxon-name><tp:taxon-name-part taxon-name-part-type="family">Poaceae</tp:taxon-name-part></tp:taxon-name>, <tp:taxon-name><tp:taxon-name-part taxon-name-part-type="subfamily">Bambusoideae</tp:taxon-name-part></tp:taxon-name>) in China based on Skmer analysis and morphology</article-title><source>PhytoKeys</source><day>02</day><month>07</month><year>2025</year><volume>259</volume><fpage>177</fpage><lpage>198</lpage><pub-id pub-id-type="doi">10.3897/phytokeys.259.151683</pub-id></mixed-citation></tp:treatment-meta><tp:nomenclature><label>﻿</label><tp:taxon-name>
              <object-id xmlns:xlink="http://www.w3.org/1999/xlink" content-type="arpha" xlink:type="simple">A973A58A-930F-530E-A02B-03EAD0222A63</object-id>
              <tp:taxon-name-part taxon-name-part-type="genus" reg="Neomicrocalamus">Neomicrocalamus</tp:taxon-name-part>
              <tp:taxon-name-part taxon-name-part-type="species" reg="prainii">prainii</tp:taxon-name-part>
            </tp:taxon-name><tp:taxon-authority>(Gamble) Keng f.</tp:taxon-authority><tp:nomenclature-citation-list><tp:nomenclature-citation><tp:taxon-name>
                  <tp:taxon-name-part taxon-name-part-type="genus" reg="Neomicrocalamus">Neomicrocalamus</tp:taxon-name-part>
                  <tp:taxon-name-part taxon-name-part-type="species" reg="prainii">prainii</tp:taxon-name-part>
                </tp:taxon-name><comment>(Gamble) Keng f., J. Bamboo Res. 2(2): 10 1983.</comment></tp:nomenclature-citation><tp:nomenclature-citation><tp:taxon-name>
                  <tp:taxon-name-part taxon-name-part-type="genus" reg="Microcalamus"/>
                  <tp:taxon-name-part taxon-name-part-type="species" reg="prainii"/>
                </tp:taxon-name><comment>≡ <tp:taxon-name><tp:taxon-name-part taxon-name-part-type="genus" reg="Microcalamus">Microcalamus</tp:taxon-name-part><tp:taxon-name-part taxon-name-part-type="species" reg="prainii">prainii</tp:taxon-name-part></tp:taxon-name> Gamble, J. Asiat. Soc. Bengal, Pt. 2, Nat. Hist. 59(2): 207, pl. 7. 1891 (1890). </comment></tp:nomenclature-citation><tp:nomenclature-citation><tp:taxon-name>
                  <tp:taxon-name-part taxon-name-part-type="genus" reg="Arundinaria"/>
                  <tp:taxon-name-part taxon-name-part-type="species" reg="prainii"/>
                </tp:taxon-name><comment>≡ <tp:taxon-name><tp:taxon-name-part taxon-name-part-type="genus" reg="Arundinaria">Arundinaria</tp:taxon-name-part><tp:taxon-name-part taxon-name-part-type="species" reg="prainii">prainii</tp:taxon-name-part></tp:taxon-name> (Gamble) Gamble, Ann. Roy. Bot. Gard. (Calcutta) 7: 21 1896. </comment></tp:nomenclature-citation><tp:nomenclature-citation><tp:taxon-name>
                  <tp:taxon-name-part taxon-name-part-type="genus" reg="Thamnocalamus"/>
                  <tp:taxon-name-part taxon-name-part-type="species" reg="prainii"/>
                </tp:taxon-name><comment>≡ <tp:taxon-name><tp:taxon-name-part taxon-name-part-type="genus" reg="Thamnocalamus">Thamnocalamus</tp:taxon-name-part><tp:taxon-name-part taxon-name-part-type="species" reg="prainii">prainii</tp:taxon-name-part></tp:taxon-name> (Gamble) E.G. Camus, Bambusées: 54 1913. </comment></tp:nomenclature-citation><tp:nomenclature-citation><tp:taxon-name>
                  <tp:taxon-name-part taxon-name-part-type="genus" reg="Racemobambos"/>
                  <tp:taxon-name-part taxon-name-part-type="species" reg="prainii"/>
                </tp:taxon-name><comment>≡ <tp:taxon-name><tp:taxon-name-part taxon-name-part-type="genus" reg="Racemobambos">Racemobambos</tp:taxon-name-part><tp:taxon-name-part taxon-name-part-type="species" reg="prainii">prainii</tp:taxon-name-part></tp:taxon-name> (Gamble) Keng f. &amp; T.H.Wen, J. Bamboo Res. 5(2): 13 1986. </comment></tp:nomenclature-citation><tp:nomenclature-citation><tp:taxon-name>
                  <tp:taxon-name-part taxon-name-part-type="genus" reg="Melocalamus"/>
                  <tp:taxon-name-part taxon-name-part-type="species" reg="gracilis"/>
                </tp:taxon-name><comment>= <tp:taxon-name><tp:taxon-name-part taxon-name-part-type="genus" reg="Melocalamus">Melocalamus</tp:taxon-name-part><tp:taxon-name-part taxon-name-part-type="species" reg="gracilis">gracilis</tp:taxon-name-part></tp:taxon-name> W. T. Lin, J. South China Agr. Univ. 14(3): 100, 1993. nom. illeg. [Its later homonym of <tp:taxon-name><tp:taxon-name-part taxon-name-part-type="genus" reg="Melocalamus">Melocalamus</tp:taxon-name-part><tp:taxon-name-part taxon-name-part-type="species" reg="gracilis">gracilis</tp:taxon-name-part></tp:taxon-name> R.B. Majumdar in S. Karthikeyan et al. Fl. Ind. ser. 4, 1 (Monocotyledon): 278. 1989. Type: INDIA • Barail Range, near Kailana, 9 km from Gumrirest house on Shillong, Cachar Road near P.W.D. Shed; R.B. Majumdar 1138 (holotype, CAL, not seen)] ≡ <tp:taxon-name><tp:taxon-name-part taxon-name-part-type="genus" reg="Melocalamus">Melocalamus</tp:taxon-name-part><tp:taxon-name-part taxon-name-part-type="species" reg="ningmingensis">ningmingensis</tp:taxon-name-part></tp:taxon-name> Ohrnb. in D. Ohrnberger Bamb. World Introd. ed. 4: 19, 1997, syn. nov. </comment></tp:nomenclature-citation></tp:nomenclature-citation-list></tp:nomenclature><tp:treatment-sec sec-type="material" id="SECID0EJKAI"><title>Type.</title><p>India • Assam: Naga Hills, 23 Apr 1886, alt. 2400 m, Dr. D. Prain s.n. (holotype, K!, Barcodes: K000246157; isotypes, K!, Barcodes: K000872509, K000872510, K000872511, K000872512; isotype, BM!, Barcode: BM000959211). China • Guangxi: Chongzuo City, Ningming County, Longrui, 1 Nov 1985, <italic>Feipeng Chen 4726</italic> (holotype, CANT!, Barcode: 25005).</p></tp:treatment-sec><tp:treatment-sec sec-type="notes" id="SECID0ERKAI"><title>Note.</title><p><italic><tp:taxon-name><tp:taxon-name-part taxon-name-part-type="genus" reg="Melocalamus">Melocalamus</tp:taxon-name-part><tp:taxon-name-part taxon-name-part-type="species" reg="ningmingensis">ningmingensis</tp:taxon-name-part></tp:taxon-name></italic> has a complex taxonomic history. Combining the Skmer analysis and morphological comparisons, we conclude that Feipeng Chen 4726 belongs to <italic><tp:taxon-name><tp:taxon-name-part taxon-name-part-type="genus" reg="Neomicrocalamus">Neomicrocalamus</tp:taxon-name-part><tp:taxon-name-part taxon-name-part-type="species" reg="prainii">prainii</tp:taxon-name-part></tp:taxon-name></italic> rather than <italic><tp:taxon-name><tp:taxon-name-part taxon-name-part-type="genus" reg="Melocalamus">Melocalamus</tp:taxon-name-part></tp:taxon-name></italic>.</p></tp:treatment-sec></tp:taxon-treatment>
