# Supplementary material for: ﻿Further investigation of Melocalamus (Poaceae, Bambusoideae) in China based on Skmer analysis and morphology
Source: PhytoKeys. 2025 Jul 2;259:177–98. doi: 10.3897/phytokeys.259.151683 (PMC12242230; doi:10.3897/phytokeys.259.151683)
Supplement: XML Treatment for Melocalamus guangxiensis [file phytokeys.259.151683-treatment4.xml]

<!DOCTYPE tp:taxon-treatment
  PUBLIC "-//TaxonX//DTD Taxonomic Treatment Publishing DTD v0 20100105//EN" "tax-treatment-NSO.dtd">
<tp:taxon-treatment xmlns:tp="http://www.plazi.org/taxpub"><tp:treatment-meta><kwd-group><label>Taxon classification</label><kwd>
                <named-content content-type="kingdom">Plantae</named-content>
              </kwd><kwd>
                <named-content content-type="order">Poales</named-content>
              </kwd><kwd>
                <named-content content-type="family">Poaceae</named-content>
              </kwd></kwd-group><mixed-citation publication-type="journal"><person-group><name><surname>Chen</surname><given-names>Yu-Jin</given-names></name><name><surname>Chen</surname><given-names>Mei</given-names></name><name><surname>Zhou</surname><given-names>Meng-Yuan</given-names></name><name><surname>Xu</surname><given-names>Zu-Chang</given-names></name><name><surname>Zhang</surname><given-names>Yu-Xiao</given-names></name><name><surname>Liu</surname><given-names>Jing-Xia</given-names></name><name><surname>Li</surname><given-names>De-Zhu</given-names></name></person-group><article-title>﻿Further investigation of <italic><tp:taxon-name><tp:taxon-name-part taxon-name-part-type="genus" reg="Melocalamus">Melocalamus</tp:taxon-name-part></tp:taxon-name></italic> (<tp:taxon-name><tp:taxon-name-part taxon-name-part-type="family">Poaceae</tp:taxon-name-part></tp:taxon-name>, <tp:taxon-name><tp:taxon-name-part taxon-name-part-type="subfamily">Bambusoideae</tp:taxon-name-part></tp:taxon-name>) in China based on Skmer analysis and morphology</article-title><source>PhytoKeys</source><day>02</day><month>07</month><year>2025</year><volume>259</volume><fpage>177</fpage><lpage>198</lpage><pub-id pub-id-type="doi">10.3897/phytokeys.259.151683</pub-id></mixed-citation></tp:treatment-meta><tp:nomenclature><label>﻿</label><tp:taxon-name>
              <object-id xmlns:xlink="http://www.w3.org/1999/xlink" content-type="arpha" xlink:type="simple">E83F5234-C685-5CE8-834E-47009D821531</object-id>
              <tp:taxon-name-part taxon-name-part-type="genus" reg="Melocalamus">Melocalamus</tp:taxon-name-part>
              <tp:taxon-name-part taxon-name-part-type="species" reg="guangxiensis">guangxiensis</tp:taxon-name-part>
              <object-id xmlns:xlink="http://www.w3.org/1999/xlink" content-type="ipni" xlink:type="simple">urn:lsid:ipni.org:names:77364890-1</object-id>
            </tp:taxon-name><tp:taxon-authority>D.Z. Li &amp; J.X. Liu</tp:taxon-authority><tp:taxon-status xmlns:xlink="http://www.w3.org/1999/xlink" xlink:type="simple">sp. nov.</tp:taxon-status><xref ref-type="fig" rid="F7">Fig. 7 Chinese name. “广西梨籐竹” (ɡuǎnɡ xī lí téng zhú).</xref></tp:nomenclature><tp:treatment-sec sec-type="material" id="SECID0EDNAI"><title>Type.</title><p>China • Guangxi: Chongzuo City, Ningming County, Chengzhong Town, Shanghe Village, <named-content xmlns:xlink="http://www.w3.org/1999/xlink" content-type="dwc:verbatimCoordinates" xlink:type="simple"><named-content content-type="geo-json" specific-use="{&#34;type&#34;:&#34;Point&#34;,&#34;coordinates&#34;:[106.978322,22.198361]}" id="NCID0EMNAI" xlink:type="simple">22°11'54.10"N, 106°58'41.96"E</named-content></named-content>, alt. 163 m, 11 Apr 2023, <italic>Z.C. Xu et al. Xuzc2023109</italic> (holotype, <named-content xmlns:xlink="http://www.w3.org/1999/xlink" content-type="dwc:institutional_code" xlink:title="Herbarium of Kunming Institute of Botany, Chinese Academy of Sciences" xlink:href="http://grbio.org/institution/kunming-institute-botany-chinese-academy-sciences" xlink:type="simple">KUN</named-content>!, Barcode: 1643898; isotype, CSH!, Barcode: CSH0219482).</p></tp:treatment-sec><tp:treatment-sec sec-type="diagnosis" id="SECID0EYNAI"><title>Diagnosis.</title><p><italic><tp:taxon-name><tp:taxon-name-part taxon-name-part-type="genus" reg="Melocalamus">Melocalamus</tp:taxon-name-part><tp:taxon-name-part taxon-name-part-type="species" reg="guangxiensis">guangxiensis</tp:taxon-name-part></tp:taxon-name></italic> resembles <italic><tp:taxon-name><tp:taxon-name-part taxon-name-part-type="genus" reg="Melocalamus">M.</tp:taxon-name-part><tp:taxon-name-part taxon-name-part-type="species" reg="puberulus">puberulus</tp:taxon-name-part></tp:taxon-name></italic>, <italic><tp:taxon-name><tp:taxon-name-part taxon-name-part-type="genus" reg="Melocalamus">M.</tp:taxon-name-part><tp:taxon-name-part taxon-name-part-type="species" reg="cordatus">cordatus</tp:taxon-name-part></tp:taxon-name></italic>, <italic><tp:taxon-name><tp:taxon-name-part taxon-name-part-type="genus" reg="Melocalamus">M.</tp:taxon-name-part><tp:taxon-name-part taxon-name-part-type="species" reg="pacoensis">pacoensis</tp:taxon-name-part></tp:taxon-name></italic>, <italic><tp:taxon-name><tp:taxon-name-part taxon-name-part-type="genus" reg="Melocalamus">M.</tp:taxon-name-part><tp:taxon-name-part taxon-name-part-type="species" reg="truongsonensis">truongsonensis</tp:taxon-name-part></tp:taxon-name></italic> and <tp:taxon-name><tp:taxon-name-part taxon-name-part-type="genus" reg="Melocalamus">M.</tp:taxon-name-part><tp:taxon-name-part taxon-name-part-type="species" reg="compactiflorus">compactiflorus</tp:taxon-name-part><tp:taxon-name-part taxon-name-part-type="infraspecific-rank">var.</tp:taxon-name-part><tp:taxon-name-part taxon-name-part-type="variety" reg="fimbriatus">fimbriatus</tp:taxon-name-part></tp:taxon-name> in the characters of foliage leaf auricles with radiate oral setae or culm leaf ligules with fringed long setae at the apex. However, <italic><tp:taxon-name><tp:taxon-name-part taxon-name-part-type="genus" reg="Melocalamus">M.</tp:taxon-name-part><tp:taxon-name-part taxon-name-part-type="species" reg="guangxiensis">guangxiensis</tp:taxon-name-part></tp:taxon-name></italic> can be easily distinguished by its unique culm sheaths, which feature a membranous projection on the basal outer margin, ca. 1–2 cm and culm leaf blades that are long- lanceolate, non-constricted at the base.</p></tp:treatment-sec><tp:treatment-sec sec-type="description" id="SECID0ERQAI"><title>Description.</title><p>Perennial. Rhizomes pachymorph, short-necked. Culms slender, ca. 10–15 m long, 1–2 cm in diam.; internodes greyish-green, with densely white-brown pubescence, hollow, 50–80 cm long, wall 3–5 mm; nodes prominent, a ring of light-brown tomenta present above and below nodes; sheath scars prominent, corky, with residual base of culm leaf sheaths. Buds solitary, triangle, puberulent, the lateral edges ciliolate. Branches several, slender and equal length, dominant one equal to culm in size. Culm leaves tardily deciduous, ca. 2/5 to 1/2 as long as the internodes, 20–30 cm long, base 15–20 cm wide; sheaths leathery, long-triangle, apex concave or truncated, margins thin, membranous, with white powder and brown hairs abaxially, base of outer one with a subcircular projection, ca. 1–2 cm; auricles wavy, narrow rim, with several fimbriate long oral setae, easily dropped; ligules prominent, 2–3 mm in length, uniformly serrated, with fimbriate hairs, 7–14 mm long; blades length 6–8 cm × width 0.7–0.9 cm, lanceolate, erect or recurved. Foliage leaves 6–12 per ultimate branch; sheaths leathery, glabrous; auricles reflexed, sickle-shaped, oral setae radiated, 6–12 mm long; ligules ca. 3 mm in length, with white short hairs abaxially, apex truncate or with inconspicuous serrated, with fimbriate long hairs, ca. 1 cm long; blades lanceolate, 16–26 cm × 3–4.5 cm, with white pubescence abaxially, one margin entire, the other with short cilium, secondary veins 10–12 paired. Inflorescence and caryopsis unknown.</p><fig id="F7" position="float" orientation="portrait"><object-id xmlns:xlink="http://www.w3.org/1999/xlink" content-type="doi" xlink:type="simple">10.3897/phytokeys.259.151683.figure7</object-id><object-id xmlns:xlink="http://www.w3.org/1999/xlink" content-type="arpha" xlink:type="simple">2E56319F-ABA2-5D02-A035-982B49C35524</object-id><label>Figure 7.</label><caption><p><italic><tp:taxon-name><tp:taxon-name-part taxon-name-part-type="genus" reg="Melocalamus">Melocalamus</tp:taxon-name-part><tp:taxon-name-part taxon-name-part-type="species" reg="guangxiensis">guangxiensis</tp:taxon-name-part></tp:taxon-name></italic> D.Z. Li &amp; J.X. Liu <bold>A.</bold> Habitat; <bold>B, C.</bold> Branch complement; <bold>D.</bold> Culm leaf blade; <bold>E.</bold> A complete internode and culm leaf, showing the culm bud, apex of culm leaf sheath and the base of culm leaf sheath; <bold>F.</bold> Longitudinal section of main culm; <bold>G, H.</bold> Foliage leaves and foliage leaf sheath; <bold>I.</bold> Branchlet.</p></caption><graphic xmlns:xlink="http://www.w3.org/1999/xlink" xlink:href="phytokeys-259-177_article-151683__-g007.jpg" position="float" orientation="portrait" xlink:type="simple" id="oo_1366371.jpg"><uri content-type="original_file" xlink:type="simple">https://binary.pensoft.net/fig/1366371</uri></graphic></fig></tp:treatment-sec><tp:treatment-sec sec-type="phenology" id="SECID0E3RAI"><title>Phenology.</title><p>New shoots May to August.</p></tp:treatment-sec><tp:treatment-sec sec-type="distribution" id="SECID0EBSAI"><title>Distribution and ecology.</title><p>This new species is found in Pingxiang and Congzuo Counties in Guangxi, China. It grows in warm and humid environments and usually occurs in limestone montane areas at altitudes of 100–300 m.</p></tp:treatment-sec><tp:treatment-sec sec-type="etymology" id="SECID0EGSAI"><title>Etymology.</title><p>The epithet originates from Guangxi Autonomous Region where the new species was collected.</p></tp:treatment-sec><tp:treatment-sec sec-type="Additional specimen examined" id="SECID0ELSAI"><title>Additional specimen examined.</title><p>China • Guangxi: Chongzuo City, Pingxiang County, Xiashi Town, Pochatun, <named-content xmlns:xlink="http://www.w3.org/1999/xlink" content-type="dwc:verbatimCoordinates" xlink:type="simple"><named-content content-type="geo-json" specific-use="{&#34;type&#34;:&#34;Point&#34;,&#34;coordinates&#34;:[106.967772,22.185317]}" id="NCID0EUSAI" xlink:type="simple">22°11'7.14"N, 106°58'3.98"E</named-content></named-content>, alt. 260 m, 21 Jul 2023, <italic>C. Zhang et al. PX001</italic>.</p></tp:treatment-sec><tp:treatment-sec sec-type="notes" id="SECID0E2SAI"><title>Note.</title><p>In the Skmer tree, sampled individuals of <italic><tp:taxon-name><tp:taxon-name-part taxon-name-part-type="genus" reg="Melocalamus">Melocalamus</tp:taxon-name-part><tp:taxon-name-part taxon-name-part-type="species" reg="guangxiensis">guangxiensis</tp:taxon-name-part></tp:taxon-name></italic> clustered in a clade sister to <italic><tp:taxon-name><tp:taxon-name-part taxon-name-part-type="genus" reg="Melocalamus">M.</tp:taxon-name-part><tp:taxon-name-part taxon-name-part-type="species" reg="putaoensis">putaoensis</tp:taxon-name-part></tp:taxon-name></italic>. Due to notable morphological differences between <italic><tp:taxon-name><tp:taxon-name-part taxon-name-part-type="genus" reg="Melocalamus">M.</tp:taxon-name-part><tp:taxon-name-part taxon-name-part-type="species" reg="putaoensis">putaoensis</tp:taxon-name-part></tp:taxon-name></italic> and <italic><tp:taxon-name><tp:taxon-name-part taxon-name-part-type="genus" reg="Melocalamus">M.</tp:taxon-name-part><tp:taxon-name-part taxon-name-part-type="species" reg="guangxiensis">guangxiensis</tp:taxon-name-part></tp:taxon-name></italic>, such as the absence of culm leaf auricles and oral setae, ligules without cilia and the base of outer margin in culm leaf sheaths without a membranous projection in <italic><tp:taxon-name><tp:taxon-name-part taxon-name-part-type="genus" reg="Melocalamus">M.</tp:taxon-name-part><tp:taxon-name-part taxon-name-part-type="species" reg="putaoensis">putaoensis</tp:taxon-name-part></tp:taxon-name></italic>, we conclude that this species belongs to <italic><tp:taxon-name><tp:taxon-name-part taxon-name-part-type="genus" reg="Melocalamus">Melocalamus</tp:taxon-name-part></tp:taxon-name></italic>, but does not fit into any described species. Therefore, we treat it as a new species of <italic><tp:taxon-name><tp:taxon-name-part taxon-name-part-type="genus" reg="Melocalamus">Melocalamus</tp:taxon-name-part></tp:taxon-name></italic>.</p></tp:treatment-sec></tp:taxon-treatment>
