# Supplementary material for: ﻿Further investigation of Melocalamus (Poaceae, Bambusoideae) in China based on Skmer analysis and morphology
Source: PhytoKeys. 2025 Jul 2;259:177–98. doi: 10.3897/phytokeys.259.151683 (PMC12242230; doi:10.3897/phytokeys.259.151683)
Supplement: Supplementary material 1 — Additional information [file phytokeys-259-177_article-151683__-s001.xlsx]

## Sheet: Table S1
Table S1. Voucher information and sources of samples
Number	Taxon	Voucher	Locality	Sequence data	Note
1	Bonia amplexicaulis (L.C.Chia, H.L.Fung & Y.L.Yang) N.H.Xia	M28	Chongzuo, Guangxi, China	This study
2	Bonia levigata (L.C. Chia, H.L. Fung & Y.L. Yang) N.H. Xia	E1	Lingshui, Hainan, China	This study
3	Bonia saxatilis var. solida (C.D. Chu & C.S. Chao) D.Z. Li	Bam080	Guilin, Guangxi, China	This study
4	Cephalostachyum capitatum Munro	P01935506	NA	This study
5	Cephalostachyum latifolium Munro	CM22075	Nujiang, Yunnan, China	This study
6	Cephalostachyum latifolium Munro	Liujx17035	Yunnan, China	This study
7	Cephalostachyum scandens Bor	Liujx17034	Nujiang, Yunnan, China	This study
8	Dendrocalamus latiflorus Munro	NA	Fuzhou, Fujian, China	GenBank: SRR11805848
9	Dendrocalamus sinicus L.C. Chia & J.L. Sun	GZH08	Kuming, Yunnan, China	GenBank: SRR25459136
10	Melocalamus arrectus T.P.Yi	Xuzc2023018	Wenshan, Yunnan, China	This study
11	Melocalamus arrectus T.P.Yi	Xuzc2023025	Wenshan, Yunnan, China	This study
12	Melocalamus arrectus T.P.Yi	Xuzc2023026	Wenshan, Yunnan, China	(Chen et al. 2025)
13	Melocalamus arrectus T.P.Yi	Xuzc2023398	Honghe, Yunnan, China	This study
14	Melocalamus compactiflorus (Kurz) Benth.	ZYX19064	Phu Soi Dao National Park, Thailand	(Chen et al. 2025)
15	Melocalamus compactiflorus var. fimbriatus (Hsueh & C.M. Hui) D.Z. Li & Z.H. Guo	LYL2022006	Puer, Yunnan, China	This study
16	Melocalamus compactiflorus var. fimbriatus (Hsueh & C.M. Hui) D.Z. Li & Z.H. Guo	Xuzc2023041	Wenshan, Yunnan, China	(Chen et al. 2025)
17	Melocalamus compactiflorus var. fimbriatus (Hsueh & C.M. Hui) D.Z. Li & Z.H. Guo	Xuzc2023043	Wenshan, Yunnan, China	This study
18	Melocalamus compactiflorus var. fimbriatus (Hsueh & C.M. Hui) D.Z. Li & Z.H. Guo	Xuzc2023387	Xishuangbanna, Yunnan, China	This study
19	Melocalamus cordatus (T.H. Wen & Q.H. Dai) D.Z. Li & M.Y. Zhou	Xuzc2023074	Chongzuo, Guangxi, China	(Chen et al. 2025)
20	Melocalamus cordatus (T.H. Wen & Q.H. Dai) D.Z. Li & M.Y. Zhou	Xuzc2023079	Chongzuo, Guangxi, China	This study
21	Melocalamus elevatissimus Hsueh & T.P.Yi	BPG II 23019	Rikaze, Xizang, China	This study	Cephalostachyum elevatissimum (Hsueh & T.P. Yi) D.Z. Li et al.
22	Melocalamus elevatissimus Hsueh & T.P.Yi	BPG II 23148	Linzhi, Xizang, China	This study
23	Melocalamus elevatissimus Hsueh & T.P.Yi	BPG II 23159	Linzhi, Xizang, China	This study
24	Melocalamus elevatissimus Hsueh & T.P.Yi	BPG II 23163	Linzhi, Xizang, China	This study
25	Melocalamus gaoligongshanensis D.Z. Li & Z.C. Xu	BPG II 23179	Dehong, Yunnan, China	This study
26	Melocalamus gaoligongshanensis D.Z. Li & Z.C. Xu	CM22077	Nujiang, Yunnan, China	(Chen et al. 2025)
27	Melocalamus gaoligongshanensis D.Z. Li & Z.C. Xu	Liujx18129	Myitkyina, Myanmar	(Chen et al. 2025)
28	Melocalamus gaoligongshanensis D.Z. Li & Z.C. Xu	Xuzc2023214	Dehong, Yunnan, China	(Chen et al. 2025)
29	Melocalamus guangxiensis D.Z. Li & J.X. Liu	PX001	Chongzuo, Guangxi, China	This study	M. guangxiensis is described as a new species in this paper
30	Melocalamus guangxiensis D.Z. Li & J.X. Liu	Xuzc2023109	Chongzuo, Guangxi, China	This study
31	Melocalamus ningmingensis Ohrnb.	Feipeng Chen 4726	Ningming, Guangxi, China	This study	M. ningmingensis is treated as a synonym of Neomicrocalamus prainii in this paper
32	Melocalamus orenudus (McClure) D.Z. Li & J.X. Liu	BPG II 23221	Lingshui, Hainan, China	This study
33	Melocalamus orenudus (McClure) D.Z. Li & J.X. Liu	BPG II 23234	Baoting, Hainan, China	This study
34	Melocalamus orenudus (McClure) D.Z. Li & J.X. Liu	Liujx18063	Baoting, Hainan, China	(Chen et al. 2025)
35	Melocalamus putaoensis D.Z. Li & J.X. Liu	Liujx18139	Putao, Kachin, Myanmar	(Chen et al. 2025)
36	Melocalamus putaoensis D.Z. Li & J.X. Liu	Liujx18153	Putao, Kachin, Myanmar	(Chen et al. 2025)
37	Melocalamus puberulus (McClure) D.Z. Li & J.X. Liu	BPG II 23245	Changjiang, Hainan, China	This study
38	Melocalamus puberulus (McClure) D.Z. Li & J.X. Liu	ZMY041	Changjiang, Hainan, China	(Chen et al. 2025)
39	Melocalamus scandens Hsueh & C.M. Hui	CYJ2024009	Puer, Yunnan, China	This study
40	Melocalamus scandens Hsueh & C.M. Hui	CYJ2024018	Xishuangbanna, Yunnan, China	This study
41	Melocalamus scandens Hsueh & C.M. Hui	Liujx16005	Puer, Yunnan, China	(Chen et al. 2025)
42	Melocalamus utilis (McClure) D.Z. Li & J.X. Liu	BPG II 23223	Lingshui, Hainan, China	This study	M. utilis is treated as a synonym of M. orenudus in this paper
43	Melocalamus utilis (McClure) D.Z. Li & J.X. Liu	BPG II 23232	Baoting, Hainan, China	This study
44	Melocalamus utilis (McClure) D.Z. Li & J.X. Liu	BPG II 23238	Ledong, Hainan, China	This study
45	Melocalamus utilis (McClure) D.Z. Li & J.X. Liu	BPG II 23243	Ledong, Hainan, China	This study
46	Melocalamus utilis (McClure) D.Z. Li & J.X. Liu	BPG II 23244	Changjiang, Hainan, China	This study
47	Melocalamus utilis (McClure) D.Z. Li & J.X. Liu	BPG II 23259	Qiongzhong, Hainan, China	This study
48	Melocalamus utilis (McClure) D.Z. Li & J.X. Liu	ZMY034	Lingshui, Hainan, China	(Chen et al. 2025)
49	Melocalamus yunnanensis (T.H.Wen) T.P. Yi	Xuzc2019132	Xishuangbanna, Yunnan, China	This study
50	Melocalamus yunnanensis (T.H.Wen) T.P. Yi	Xuzc2023391	Puer, Yunnan, China	This study
51	Melocalamus yunnanensis (T.H.Wen) T.P. Yi	ZYX2023003	Yunnan, China	(Chen et al. 2025)
52	Melocanna baccifera (Roxb.) Kurz	GZH09	Xishuangbanna, Yunnan, China	GenBank: SRR25498978
53	Neomicrocalamus prainii (Gamble) Keng f.	Xuzc2023044	Wenshan, Yunnan, China	This study
54	Neomicrocalamus prainii (Gamble) Keng f.	BPG II 23147	Linzhi, Xizang, China	(Chen et al. 2025)
55	Neomicrocalamus prainii (Gamble) Keng f.	BPG II 23168	Linzhi, Xizang, China	This study
56	Phuphanochloa speciosa Sungkaew & Teerawat.	Liujx18008	Sakon Nakhon, Thailand	This study
57	Temochloa elegans N.H. Xia et al.	Xuzc2023060	Baise, Guangxi, China	This study
58	Temochloa liliana S. Dransf.	Liujx18058	Surat Thani, Thailand	This study

## Sheet: Table S2
Table S2. The sequencing quality of samples
Voucher	Raw mean length (bp)	Total base (bp)	Total reads (bp)	Mean length (bp)	Q30 rate (%)	GC content (%)
Bam080	150	2378595547	15899498	149	0.937151	0.437811
BPGII23019	150	2244518702	15991292	140	0.978536	0.445888
BPGII23147	150	2367307312	15991536	148	0.954328	0.435876
BPGII23148	150	2384936672	15939060	149	0.966933	0.419408
BPGII23159	150	2381379102	15938558	149	0.969331	0.423414
BPGII23163	150	2364482534	15991414	147	0.953713	0.497688
BPGII23168	150	2379941090	15991338	148	0.95296	0.444391
BPGII23179	150	2364914300	15992568	147	0.955888	0.480986
BPGII23221	150	2385840070	15992812	149	0.944999	0.447055
BPGII23223	150	2380305402	15992800	148	0.950403	0.467984
BPGII23232	150	2370127204	15992456	148	0.945689	0.472793
BPGII23234	150	2373162562	15992902	148	0.956068	0.473534
BPGII23238	150	2379942996	15992750	148	0.950796	0.470568
BPGII23243	150	2381401874	15992684	148	0.947731	0.463544
BPGII23244	150	2386403616	15992820	149	0.949523	0.449968
BPGII23245	150	2394046242	15999986	149	0.974987	0.428728
BPGII23259	150	2368951504	15992750	148	0.950336	0.471515
CM22075	150	2370532710	15999418	148	0.868529	0.46845
CM22077	150	2120369694	15994478	132	0.972388	0.48156
CYJ2024009	150	2381926472	16000000	148	0.972472	0.428268
CYJ2024018	150	2376471682	16000000	148	0.968785	0.429259
E1	150	2393275050	16000000	149	0.978132	0.431074
FeipengChen4726	150	1808611630	15987300	113	0.978982	0.460593
Liujx16005	150	2117673350	15991188	132	0.977357	0.475981
Liujx17034	150	2379450538	15999998	148	0.952337	0.435833
Liujx17035	150	2369040014	15999232	148	0.865727	0.455345
Liujx18008	150	2213081438	15993994	138	0.971152	0.458375
Liujx18058	150	2290944168	15993566	143	0.967326	0.453357
Liujx18063	150	2108461852	15991324	131	0.979037	0.47304
Liujx18129	150	2283270194	15992372	142	0.974662	0.424092
Liujx18139	150	2364423814	15991600	147	0.96375	0.442113
Liujx18153	150	2191914612	15992600	137	0.972058	0.47028
LYL2022006	150	2381467614	15942354	149	0.974018	0.422562
M28	150	2387973624	16000000	149	0.977944	0.427397
P01935506	150	1987637520	15987328	124	0.988329	0.458561
PX001	150	2391632566	15999998	149	0.960146	0.418561
SRR11805848	150	2291079784	15437574	148	0.941568	0.464638
SRR25459136	149	2375096202	15882230	149	0.954839	0.441014
SRR25498978	149	2361319692	15855508	148	0.925881	0.438534
Xuzc2019132	150	2387077036	15945828	149	0.970263	0.427079
Xuzc2023018	150	2386666018	15951112	149	0.974198	0.422128
Xuzc2023025	150	2369148558	15992800	148	0.944671	0.473477
Xuzc2023026	150	2377380864	15991712	148	0.945597	0.443815
Xuzc2023041	150	2377769940	15991814	148	0.948811	0.457305
Xuzc2023043	150	2381271234	15940642	149	0.9735	0.427089
Xuzc2023044	150	2387391866	15992082	149	0.941283	0.429728
Xuzc2023060	150	2377148114	15991538	148	0.949825	0.442211
Xuzc2023074	150	2367770660	15991614	148	0.947559	0.486825
Xuzc2023079	150	2378530766	15944074	149	0.968705	0.426181
Xuzc2023109	150	2132906502	15991176	133	0.97076	0.469243
Xuzc2023214	150	2191584640	15993980	137	0.971631	0.479882
Xuzc2023387	150	2382178566	15954702	149	0.975731	0.427345
Xuzc2023391	150	2382145382	15940818	149	0.969993	0.433523
Xuzc2023398	150	2354581596	15993512	147	0.943414	0.476111
ZMY034	150	2345977934	15991272	146	0.958065	0.480593
ZMY041	150	2363367520	15991192	147	0.962034	0.435014
ZYX19064	150	2366028382	15991324	147	0.954072	0.456756
ZYX2023003	150	2380041504	15991682	148	0.943423	0.456581
